# Supplementary material for: Content and Stability of Hydroxycinnamic Acids during the Production of French Fries Obtained from Potatoes of Varieties with Light-Yellow, Red and Purple Flesh
Source: Antioxidants (Basel). 2023 Jan 29;12(2):311. doi: 10.3390/antiox12020311 (PMC9951911; doi:10.3390/antiox12020311)
Supplement: Supplementary file 1 [file antioxidants-12-00311-s001.zip]

Archive with 1 entries (1 files):
- antioxidants-2163262-supplementary.pdf
